# Supplementary material for: Bacillus as Premier Biocontrol Agents: Mechanistic Insights, Strategic Application, and Future Regulatory Landscapes in Sustainable Agriculture
Source: Plants (Basel). 2026 Feb 6;15(3):516. doi: 10.3390/plants15030516 (PMC12899473; doi:10.3390/plants15030516)
Supplement: Supplementary file 1 [file plants-15-00516-s001.zip]

Archive with 1 entries (1 files):
- plants-4104712-supplementary.pdf
